# Supplementary material for: Effects of differences in femoral anteversion and hip flexion angle on hip abductor muscles activity during clam exercise in females
Source: PLoS One. 2024 Jun 24;19(6):e0305515. doi: 10.1371/journal.pone.0305515 (PMC11195955; doi:10.1371/journal.pone.0305515)
Supplement: S1 Data — (XLSX) [file pone.0305515.s001.xlsx]

## Sheet: Clam ex with Hip flex 60°
		Hip flex at 60°
Group	No	TFL	GMED	UGM
EFA	A	20.237	19.8357	58.9908
EFA	B	13.6223	6.31618	48.836
EFA	C	12.9653	19.5833	45.015
EFA	D	3.30853	15.5696	29.4841
EFA	E	14.0814	8.20741	14.4
EFA	F	18.5796	13.2934	44.7934
EFA	G	19.0294	17.973	29.1373
EFA	H	1.41205	9.23266	15.1297
EFA	I	21.8346	10.9524	55.121
EFA	J	38.4242	11.6824	45.6261
EFA	K	14.4337	17.9822	47.0167
EFA	L	4.28082	5.95238	36.3353
EFA	M	14.8021	22.5665	35.6329
EFA	N	15.8333	6.4143	45.5487
EFA	O	15.2579	10.0946	20.7259
N	P	9.48307	34.4218	61.4189
N	Q	29.8052	15.7359	37.0016
N	R	14.2083	26.2474	73.3577
N	S	17.2386	28.2725	23.4661
N	T	13.3044	15.5616	32.7833
N	U	11.6564	3.16239	56.646
N	V	10.313	9.40928	29.9247
N	W	13.0026	5.42857	33.706
N	X	7.67813	6.74441	31.9203
N	Y	32.4503	9.66063	84.5397
N	Z	4.98471	10.0909	53.956
N	AA	36.2919	21.9902	94.8276
N	AB	1.88674	13.3621	25.0933
N	AC	37.4163	49.4253	55.6762
N	AD	32.2363	16.9596	50.4474

## Sheet: Clam ex with Hip flex 45°
		Hip flex at 45°
Group	No	TFL	GMED	UGM
EFA	A	41.6296	23.0282	62.63
EFA	B	21.775	7.10784	42.4868
EFA	C	16.3617	22.8385	46.6066
EFA	D	16.4484	17.9325	29.2063
EFA	E	11.4829	8.14815	10.4571
EFA	F	23.046	11.5968	41.1295
EFA	G	14.6488	17.4268	26.6868
EFA	H	2.94461	9.61326	11.8363
EFA	I	23.708	9.18367	58.6592
EFA	J	52.2727	12.7129	49.4885
EFA	K	14.4337	17.9822	47.0167
EFA	L	3.78425	6.08413	37.1345
EFA	M	5.74297	15.3521	21.0549
EFA	N	11.0503	5.33649	23.8509
EFA	O	19.5833	12.3641	20.4444
N	P	9.34046	24.3367	46.509
N	Q	20.6656	16.7541	12.4144
N	R	10.9583	18.239	57.6886
N	S	13.9052	25.1825	16.0324
N	T	14.6999	17.8261	42.1342
N	U	13.0368	3.54701	49.1511
N	V	8.65507	10.5274	29.8117
N	W	8.47028	4.85034	25.0104
N	X	6.81818	7.46356	28.8225
N	Y	30.6107	8.78582	106.508
N	Z	7.15596	12.0303	44.6154
N	AA	31.9034	15.5311	86.7241
N	AB	2.52855	15.2586	25.9749
N	AC	37.6171	41.4778	53.8286
N	AD	32.2363	16.9596	50.4474

## Sheet: Clam ex with Hip flex 30°
		Hip flex at 30°
Group	No	TFL	GMED	UGM
EFA	A	43.9407	26.9014	71.9878
EFA	B	21.3725	8.5049	35.1323
EFA	C	16.4984	19.7917	29.2793
EFA	D	31.8948	21.6034	36.2698
EFA	E	10.2887	9.40741	8.08254
EFA	F	23.243	10.3593	39.5592
EFA	G	17.7905	20.4955	24.3706
EFA	H	3.05734	9.92634	13.9521
EFA	I	16.7571	7.39985	32.2905
EFA	J	40.1515	12.8496	44.8325
EFA	K	11.2621	6.58863	26.8333
EFA	L	4.42352	5.40476	28.7914
EFA	M	10.0344	13.0986	9.64135
EFA	N	6.50174	5.07361	24.5963
EFA	O	16.9643	9.73995	20.4296
N	P	7.1836	17.3469	25.6982
N	Q	26.3578	13.7303	16.7504
N	R	11.7917	10.9015	59.3674
N	S	13.9542	26.6423	18.2891
N	T	13.5069	17.9529	38.5039
N	U	17.0936	3.67521	23.0021
N	V	6.1971	10.2321	20.4896
N	W	8.50129	5.17007	14.824
N	X	6.48649	7.5413	23.1522
N	Y	31.273	8.25792	65.873
N	Z	5.58104	9.80303	46.9231
N	AA	35.9961	16.2515	100.575
N	AB	3.10497	17.1264	24.5507
N	AC	28.3133	40.1642	35.9048
N	AD	23.8987	12.6918	33.0984

## Sheet: GTA INDEX
		GTA Index
Group	No	Hip flex at 60°	Hip flex at 45°	Hip flex at 30°
EFA	A	95.7001	53.4813	67.2033
EFA	B	89.0029	42.6095	30.5675
EFA	C	92.9349	82.3194	37.8517
EFA	D	168.009	35.7051	27.9388
EFA	E	9.75479	7.6524	7.47551
EFA	F	58.7515	39.6191	35.9731
EFA	G	30.7948	34.6745	28.498
EFA	H	111.239	39.4812	47.9491
EFA	I	72.3228	74.3471	32.7453
EFA	J	28.8649	24.9722	27.0857
EFA	K	87.7783	87.7783	33.894
EFA	L	158.344	187.09	96.9995
EFA	M	60.0913	59.1152	13.1811
EFA	N	66.8155	27.0283	48.5038
EFA	O	17.416	14.5748	15.0975
N	P	261.368	147.496	66.9103
N	Q	27.1217	10.5203	8.89865
N	R	213.617	167.025	154.487
N	S	39.1561	32.0454	37.4189
N	T	49.4914	71.1929	66.8124
N	U	138.068	93.1369	15.8715
N	V	47.7076	57.7443	42.3198
N	W	44.8205	38.313	14.4967
N	X	69.3132	65.0055	45.7023
N	Y	111.56	186.554	70.4673
N	Z	302.232	149.195	205.864
N	AA	130.55	121.653	144.174
N	AB	214.183	179.455	144.293
N	AC	74.0679	61.3806	51.2537
N	AD	43.9345	43.9345	26.2898
